# Supplementary material for: Dynamic changes in serum IL-6, TNF-α, and β₂-microglobulin as early predictors of post-treatment relapse in lymphoma: a prospective cohort study
Source: Front Med (Lausanne). 2026 Feb 12;13:1750664. doi: 10.3389/fmed.2026.1750664 (PMC12935660; doi:10.3389/fmed.2026.1750664)
Supplement: Supplementary file 2 [file Table_2.XLSX]

## Sheet: Sheet1
id	relapse	time_to_event_months	age_years	sex_male	BMI	pathology_type	stage_III_IV	high_IPI_3_5	B_symptoms	LDH_U_L	baseline_B2MG_mg_L	lymphocyte_1e9_L	RCHOP_based_regimen	chemo_cycles	autologous_transplant	IL6_T1_pg_mL	IL6_T2_pg_mL	IL6_T3_pg_mL	TNFa_T1_pg_mL	TNFa_T2_pg_mL	TNFa_T3_pg_mL	B2MG_T1_mg_L	B2MG_T2_mg_L	B2MG_T3_mg_L	delta_IL6_T2_T1	delta_B2MG_T2_T1
1	1	11.79	52.08	1	22.9	Other	1	1	1	370.86	3.58	1.29	1	5.57	0	10.88	17.5	19.68	23.3	35.19	20.49	3.02	4.78	6.9	6.62	1.76
2	1	3.17	62.08	1	24.06	DLBCL	1	0	0	148.3	4.76	2	1	3.56	0	12.9	13.89	28.6	22.13	17.67	20.26	4.24	4.09	4.68	0.99	-0.15
3	1	21.89	35.79	1	22.62	Other	1	1	0	275.02	4.25	1.35	1	5.3	1	14.23	15.61	24.41	16.92	22.05	15.75	2.63	3.38	8.75	1.38	0.75
4	1	17.62	45.17	1	23.87	DLBCL	1	0	1	543.19	4.27	0.73	1	5.19	0	13.77	14	23.42	15.06	38.83	9.77	4.32	4.14	6.69	0.23	-0.17
5	1	19.4	51.98	1	16.8	DLBCL	1	1	1	345.26	3.38	0.92	0	4.72	1	10.29	17.05	12.91	29.63	26.8	22.28	2.35	6.93	2.75	6.76	4.58
6	1	3.31	79.18	1	27.03	DLBCL	0	1	0	275.5	3.89	1.28	1	4.39	0	16.65	10.21	27.3	12.13	18.84	23.39	5.06	4.67	4.05	-6.44	-0.39
7	1	6.26	70.06	0	18.31	DLBCL	1	1	1	327.46	3.1	0.57	1	6.75	0	13.25	7.65	12.91	27.48	27	29.56	4.08	4.59	5.29	-5.6	0.51
8	1	10.37	50.69	0	24.42	DLBCL	0	0	0	194.27	4.9	1.75	1	5.89	0	6.8	14.04	16.44	18.59	13.37	8.7	3.25	2.34	4.88	7.24	-0.91
9	1	3.33	62.44	0	24.19	DLBCL	0	1	1	290.6	3.64	0.9	1	3.89	1	12.1	14.1	16.78	20.52	18.03	28.93	3.8	3.2	5.01	2	-0.61
10	1	23.13	55.68	1	23.45	DLBCL	1	1	1	242.27	6.55	0.71	1	6.73	0	15.76	9.08	10.74	17.5	29.5	15.86	6.56	5.95	4.35	-6.68	-0.61
11	1	19.16	40.6	0	21.83	T-cell	1	1	1	278.19	3.26	1.31	1	3.98	0	10.35	12.01	9.73	15.12	26.2	18.68	1.87	3.34	7.01	1.66	1.47
12	1	13.99	43.18	0	26.56	Other	1	0	0	362.52	4.1	2.02	1	6.22	0	9.73	15.14	26.34	24.58	19.98	28.77	4.57	4.39	3.98	5.41	-0.18
13	1	19.8	40.45	0	25.59	DLBCL	1	0	1	406.68	6.01	1.45	1	5.84	0	17.96	22.87	19.58	25.95	27.15	28.57	6.31	6.18	3.59	4.92	-0.12
14	1	16.79	52.13	1	26.33	T-cell	0	1	1	217.02	2.86	1.77	0	6.6	0	19.26	13.89	22.09	20.21	21.95	42.52	3.09	4.76	6.29	-5.38	1.67
15	1	7.3	55.11	1	21.68	Other	1	1	0	177.14	5.31	1.32	1	7.02	0	17.25	18.95	22.1	18.32	25.08	28.18	1.54	4.27	5.39	1.69	2.72
16	1	23.46	31.55	1	27.25	Other	0	1	0	347.74	2.71	1.07	1	7.51	0	12.3	22.27	28.05	11.62	34.29	17.63	3.13	5.02	3.87	9.98	1.88
17	1	9.18	66.07	0	20.44	DLBCL	0	1	1	337.74	4.01	1.2	0	6.95	1	13.28	21.01	25.08	8.93	26.27	31.21	2.54	5.04	5.67	7.73	2.5
18	1	13.71	53.65	1	24.66	DLBCL	1	0	0	362.25	3.8	1.39	1	5.86	0	16.41	14.47	16.1	17.14	31.38	36.5	5.14	4.57	5.28	-1.94	-0.57
19	1	9.99	51.22	0	20.13	T-cell	1	0	1	205.71	3.7	1.55	0	4.66	1	11.2	21.41	19.54	27.54	29.47	36.51	3.97	4.97	5	10.21	1.01
20	1	22.45	49.23	0	26.17	T-cell	1	0	1	380.2	5.7	0.82	1	6.06	0	4.59	19.28	21.93	37.78	28.21	30.65	5.63	5.8	4.94	14.69	0.17
21	1	21.34	72.43	1	20.77	DLBCL	1	1	1	253.16	5.51	0.98	1	6.53	0	21.37	20.56	5.5	18.79	19.24	45.13	4.44	3.16	7.58	-0.81	-1.28
22	1	23.69	50.92	0	27.22	DLBCL	1	0	1	392.92	4.76	1.72	1	6.42	0	10.19	15.13	10.61	16.82	27.02	32.3	4.84	4.88	7.07	4.95	0.04
23	1	15.34	51	0	18.17	DLBCL	1	0	0	357.53	3.8	2.01	1	4.79	0	13.04	21.16	27.51	4.44	20.71	33.62	1.09	5.06	6.11	8.12	3.97
24	1	14.47	61.89	1	19.6	DLBCL	1	1	0	317.16	1.9	2.04	1	6.41	0	12.02	17.17	19.57	18.54	30.55	11.51	3.25	3.78	6.98	5.15	0.53
25	1	13.23	53.19	0	23.03	DLBCL	1	0	1	229.38	4.74	2.38	1	5.85	1	13.95	19.63	15.19	27.71	23.45	19.57	3.54	3.48	4.21	5.68	-0.07
26	1	4	62.66	1	24.13	T-cell	1	1	1	203.72	3.87	1.87	1	8.11	0	11.15	12.35	15.8	13.7	32.18	39.24	5.18	3.73	3.9	1.2	-1.45
27	1	3.53	54.25	1	28.14	DLBCL	1	0	0	243.97	2.99	0.31	0	6.64	0	19.16	10.82	18.53	8.62	26.47	42.96	3.86	3.74	6.89	-8.34	-0.11
28	1	16.19	54	1	24.22	DLBCL	1	0	1	215.58	4.19	1.78	1	6.34	0	9.32	23.1	13.59	25.74	37.74	37.27	1.88	4.73	1.34	13.78	2.85
29	1	20.73	67.73	0	25.77	DLBCL	0	0	0	332	4.17	0.84	1	7.4	0	10.26	13.27	13.72	12.47	28.92	30.09	4.34	5.02	4.27	3.02	0.69
30	1	10.18	52.45	1	20.45	Other	0	0	1	286.53	3.7	1.52	1	8.2	0	14.9	17.51	16.83	18.76	20.64	25.91	2.44	4.79	4.46	2.6	2.35
31	1	10.09	42.3	1	22.63	DLBCL	1	1	1	325.99	4.43	0.79	1	7.24	1	9.83	25.26	18.29	21.55	11.42	26.97	4.83	6.26	4.99	15.43	1.43
32	1	14.23	37.96	1	20.9	Other	0	1	1	294.75	6.72	1.39	1	5.8	0	16.38	17.67	16.18	14.4	25.22	28.78	4.2	4.96	4.21	1.3	0.76
33	1	16.6	53.89	1	23.08	Other	1	0	1	317.27	3.5	1.49	1	6.43	0	2.65	20.14	23.87	19.22	26.98	33.45	3.28	6.18	7.77	17.49	2.9
34	1	3.86	41.51	1	24	DLBCL	0	1	1	310.69	5.24	1.56	1	6.78	0	18.86	20.4	19.39	10.11	29.49	24.83	4.7	3.48	4.51	1.53	-1.22
35	1	22.66	62.26	0	21.48	DLBCL	0	1	0	303.14	6.68	0.64	1	5.48	0	15.02	15.96	10.99	9.34	26	36.95	4.18	4.35	7.36	0.94	0.17
36	1	4.25	56.57	0	25.22	DLBCL	1	0	1	333.73	4.47	1.54	1	7.6	0	7.38	21.93	10.55	29.72	26.51	33.68	2.67	4.94	1.3	14.55	2.27
37	1	11.93	49.44	1	25.87	DLBCL	1	1	1	189.85	4.22	1.45	1	4.28	0	16.49	19.36	8.95	26.67	25.12	26.77	3.92	6.35	5.78	2.87	2.43
38	1	7.22	45.29	0	17.45	T-cell	1	0	1	225.39	5.2	0.87	1	5.62	0	13.31	20.24	16.25	21.63	36.95	23.71	5.55	5.16	3.6	6.93	-0.39
39	1	18.68	52.32	0	19.57	T-cell	1	0	1	246.63	4.02	2.13	0	5.02	0	11.83	19.73	14.99	19.31	20.64	34.66	6.02	1.53	4.07	7.9	-4.49
40	1	5.32	60.36	1	21.05	DLBCL	0	0	0	70.19	4.4	1.42	0	5.92	0	20.01	11.95	24.75	15.31	11.76	20.69	2.06	4.85	3.87	-8.06	2.79
41	1	6.63	63.58	1	21.8	DLBCL	1	1	1	457.33	2.31	0.99	0	5.75	0	7.87	19.72	21.35	21.61	24.65	12.62	2.28	3.56	2.06	11.85	1.28
42	1	11.17	38.75	1	23.62	DLBCL	0	0	0	240.37	3.82	1.11	0	6.1	1	9.32	7.83	18.21	19.44	28.54	33.31	4.24	0.95	7.02	-1.49	-3.29
43	1	18.76	76.21	0	24.04	T-cell	1	1	0	317.25	5.62	1.59	1	6.79	0	7.88	21.27	25.27	19.77	42	40.3	2.83	3.93	7.41	13.39	1.1
44	1	11.99	45.39	0	20.09	DLBCL	1	1	1	266.34	4.01	0.72	1	5.4	0	7.39	17.57	10.69	17.41	21.34	25.95	3.73	3.63	2.76	10.18	-0.1
45	1	3.62	38.9	0	22.62	DLBCL	1	1	1	236.88	6.29	0.63	1	6.5	0	17.45	9.26	20.39	14.22	30.74	20.91	2.54	3.89	7.24	-8.19	1.35
46	1	20.65	71.98	1	21.38	DLBCL	1	1	1	210.35	4.01	1.43	0	4.19	0	5.58	16.57	27.75	19.84	23.13	13.74	4.93	5.31	6.59	10.99	0.38
47	1	16.08	67.92	1	27.17	Other	1	1	1	354.15	4.9	0.77	0	6.43	0	12.86	14.39	21.95	17.38	20.74	33.82	4.03	6.04	5.67	1.53	2.01
48	1	12.55	64.53	1	22.87	DLBCL	1	1	0	348.84	2.97	2.47	1	6.83	0	3.27	20.78	12.37	13.53	31.87	15.81	3.18	3.64	3.53	17.51	0.46
49	1	23.36	45.03	1	21.38	DLBCL	1	1	1	318.68	3.69	1.65	0	6.47	0	16.07	18.33	28.84	20.97	42.66	23.32	3.74	4.12	5.23	2.26	0.38
50	1	20.31	66.14	1	25.82	T-cell	1	1	1	412.29	3.48	1.68	1	6.65	1	8.64	12.9	15.29	19.56	14.18	21.04	2.94	4.19	7.73	4.26	1.25
51	1	10.84	51.87	1	21.69	DLBCL	1	0	0	365.05	4.02	1.74	1	6.44	0	8.56	17.77	17.06	6.79	16.38	31.39	4.16	5.05	5.54	9.21	0.89
52	1	11.74	36.34	0	18.09	DLBCL	1	0	0	266.89	4.74	1.31	1	5.14	1	17.61	12.07	17.81	18.78	22.07	21.88	3.75	4.71	4.57	-5.54	0.96
53	1	20.76	45.07	0	22.4	Other	0	1	1	315.36	3.26	0.84	0	4.63	0	15.43	22.25	21.32	34.03	24.54	15.7	4.34	3.49	4.96	6.82	-0.84
54	1	17.43	37.93	1	21.35	T-cell	1	1	0	279.34	2.52	0.95	1	5.36	0	12.05	13.28	19.23	8.39	23.26	14.46	4.9	5	5.29	1.23	0.1
55	1	12.05	64.12	1	19.72	DLBCL	1	0	1	485.05	3.97	1.63	0	6.19	0	7.11	21.02	17.74	15.26	31.84	13.35	2.41	5.83	4.38	13.91	3.42
56	1	20.72	67.4	0	24.44	DLBCL	1	0	1	325	4.75	0.98	1	4.55	0	14.19	9.65	14.5	10.63	19.59	28.7	6	2.88	4.34	-4.54	-3.12
57	1	8.83	40.62	0	24.17	T-cell	0	1	1	112.46	5.76	0.7	0	5.05	0	16.75	3.67	10.16	24.4	21.17	35.19	5.7	4.87	5.46	-13.08	-0.83
58	1	18.54	51.31	1	24.24	Other	1	1	0	505.63	2.48	1.63	1	4.95	0	5.94	14.11	16.96	17.41	29.01	22.2	4.91	2.89	8.83	8.17	-2.02
59	1	7.28	57.97	1	30.97	Other	0	0	1	179.5	1.69	1.97	0	6.19	0	15.83	19.82	25.75	19.73	22.46	32.95	4.73	5.42	5.25	3.98	0.69
60	1	22.43	39.09	1	22.13	T-cell	1	0	0	496.4	3.29	0.71	1	6.99	0	15.53	13.17	19.41	15.14	26.31	33.54	5.37	6.26	3.75	-2.36	0.89
61	1	3.21	64.54	0	16	DLBCL	1	1	0	314	5.51	1.53	1	5.01	0	19.96	14.03	11.03	12.9	21.3	28.35	5.16	5.98	4.68	-5.93	0.81
62	1	3.91	41.04	1	21.76	DLBCL	1	0	0	318.26	2.51	1.34	0	4.67	0	8.85	10.44	16.37	14.31	34.37	23.18	2.23	3.55	7.65	1.59	1.33
63	1	21.51	36.37	0	21.98	Other	1	1	0	344.2	3.25	1.59	0	6.13	0	13.12	13.51	25.05	17.32	27.14	24.94	4.89	4.79	3.79	0.39	-0.1
64	1	20.79	42.96	1	24.95	T-cell	0	1	0	296	5.82	1.34	1	3.69	0	13.14	12.08	22.1	26.29	25.97	23.92	4.33	2.82	4.98	-1.06	-1.5
65	1	11.49	48.7	1	26.62	DLBCL	1	1	1	368.22	3.56	1.49	1	6.41	0	7.76	15.01	20.67	8.12	23.71	27.29	3.7	6.28	4.83	7.25	2.59
66	1	22.28	42.8	0	24.29	Other	0	0	1	280.48	3.87	1.39	1	4.72	0	10.24	24.05	17.2	22.2	20.84	23.48	3.18	6.54	5.46	13.82	3.37
67	1	20.3	67.79	1	17.14	T-cell	1	0	0	180.71	4.15	1.79	1	5.16	0	13.33	13.43	12.66	29.6	22.48	32.58	3.11	3.33	3.92	0.1	0.23
68	1	15.63	53.22	1	22.33	DLBCL	1	0	0	347.19	4.84	1.46	1	5	1	12	9.32	22.08	29.22	16.03	37.08	4.15	4.4	3.7	-2.68	0.26
69	1	13.01	35.92	1	22.8	DLBCL	1	0	0	336.54	3.72	1.09	0	5.46	0	12.25	6.15	18.94	21.33	20.79	24.62	3.11	4.37	5.01	-6.1	1.26
70	1	17.48	57.35	1	19.27	T-cell	1	0	1	314.88	1.7	0.33	1	7.75	0	16.25	23.01	15.89	14.31	17.93	32.97	4.87	5.71	4.95	6.76	0.84
71	1	6.07	35.85	1	26.07	Other	0	0	0	420.81	3.76	1.42	1	6.24	0	14.12	22.25	15.47	25.66	23.76	39.8	2.65	2.84	6.94	8.13	0.19
72	1	22.34	71.72	1	22.29	Other	1	1	1	354.13	4.33	1.01	0	6.13	0	7.02	17.79	18.01	31.61	20.44	29.59	4.11	6.19	6	10.77	2.07
73	1	10.07	38.66	1	20.69	DLBCL	1	0	0	360.56	0.49	0.83	1	6.52	0	11.3	22.53	16.33	26.17	10.03	34.68	4.38	4.78	7.63	11.23	0.39
74	1	3.76	47.81	1	23.25	DLBCL	1	0	0	327.8	5.42	0.95	1	4.9	0	20.54	9.16	14.71	11.25	27.54	32	3.76	6.16	4.19	-11.38	2.39
75	1	9.19	55.52	0	20.49	DLBCL	1	0	0	227.49	3.65	1.48	1	7.18	0	15.82	11.44	10.36	15.41	34.22	21.89	5.23	3.05	5.8	-4.38	-2.18
76	1	3.1	43.78	1	23.84	T-cell	1	0	0	255.81	1.91	2.01	0	6.69	1	10.13	18.36	35.42	15.51	36.77	31.68	2.81	3.94	5.81	8.22	1.13
77	1	16.21	41.28	0	26.08	DLBCL	1	0	1	323.2	3.35	1.95	1	4.36	0	10.36	22.35	8.54	27.3	31.13	32.25	3.48	3.85	7.19	11.99	0.37
78	1	11.32	56.26	1	22.94	Other	1	1	1	247.95	5.99	2.03	1	4.51	0	9.03	27.01	24.35	11.15	26.6	27.28	4.65	3.11	3.72	17.98	-1.54
79	0	35.85	38.85	0	20.73	DLBCL	1	0	0	290.98	3.89	1.71	1	5.81	1	11.52	9.15	16.63	25.85	11.82	12.62	3.51	3.3	1.81	-2.37	-0.21
80	0	29.77	68.76	0	19.93	DLBCL	1	1	1	300.43	3.26	1.26	1	6.35	0	12.09	15.73	12.67	23.26	13.53	17.44	4.3	4.27	0.98	3.64	-0.03
81	0	27.54	41.94	1	24.62	Other	1	0	0	301.96	2.99	1.34	1	7.43	0	9.73	11.14	15.2	11.75	27.53	19.14	1.93	3.05	4.68	1.41	1.12
82	0	29.37	42.36	1	21.52	Other	0	1	0	359.65	0.9	1.38	1	7.51	0	8.4	11.73	9.83	12.07	19.56	14.05	3.63	1.62	2.66	3.33	-2.01
83	0	34.45	55.13	1	23.06	DLBCL	1	0	1	185.06	3.05	1.8	1	6.33	0	11.65	11.95	8.3	15.16	20.74	12.91	1.37	4	3.47	0.3	2.64
84	0	32.32	31.37	0	21.65	T-cell	1	1	1	92.97	4.1	1.42	1	5.93	0	5.86	9.06	5.69	10.54	20.36	26.04	3.94	4.94	4.27	3.21	1
85	0	31.04	56.59	1	22.65	Other	1	0	0	255.52	2.24	1.52	1	7.17	0	11.19	7.31	8.95	19.52	13.88	24.11	4.28	3.53	1.91	-3.89	-0.75
86	0	29.41	48.41	1	27.16	Other	0	1	1	330.93	3.67	1.62	1	7.15	1	9.43	11.15	8.67	17.36	28.91	12.42	4.75	3.41	0.73	1.72	-1.34
87	0	27.57	60.63	0	21.82	T-cell	1	0	0	197.85	2.32	1.5	1	7.62	0	11.72	14.16	12.23	17.85	11.85	21.21	4.24	3.03	2.64	2.44	-1.21
88	0	31.55	55.55	0	23.89	DLBCL	0	0	0	234.4	3.7	0.6	1	6.46	0	3.79	7.34	10.86	27	22.66	9.53	2.48	-0.01	1.65	3.55	-2.49
89	0	26.23	67.14	0	20.85	DLBCL	1	0	0	256	1.77	1.77	1	5.58	0	12.27	15.6	16.87	19.96	12.9	18.67	1.95	3.41	2.51	3.33	1.45
90	0	35.46	46.45	1	22.5	DLBCL	0	0	0	235.1	3.47	1.91	0	5.19	1	10.45	14.2	12.97	8	22	14.11	3.41	2.18	5.89	3.75	-1.22
91	0	25.15	65.95	0	22.85	DLBCL	0	1	0	290.97	1.74	1.74	0	6.71	0	8.53	11.63	10.45	17.09	27.2	17.2	3.3	3.25	3.04	3.1	-0.06
92	0	35.95	56.77	1	22.8	DLBCL	0	1	1	258.57	1.53	1.53	1	5.95	0	9.78	11.47	3.67	24.76	28.35	24.3	3.79	1.86	4.02	1.69	-1.93
93	0	26.28	50.84	1	23.51	Other	1	0	1	141.71	2.62	0.6	1	5.95	0	4.74	13.35	11.56	12.28	4.28	26.05	2.62	3.35	3.28	8.61	0.72
94	0	25.96	59.26	0	20.78	Other	1	1	0	392.9	2.79	2.71	0	5.64	0	9.66	10.84	11.36	13	16.97	16.11	2.79	2.39	4.4	1.19	-0.41
95	0	26.68	47.87	0	23.11	Other	1	0	0	306.06	3.21	0.97	1	5.6	0	14.66	8.71	6.97	13	12.88	10.42	0.86	4.6	3.96	-5.95	3.74
96	0	26.37	49.99	0	28.34	DLBCL	1	0	0	256.57	2.13	1.27	0	6.45	1	12.82	4.83	4.37	12.56	17.28	6.62	1.95	3.82	2.84	-7.99	1.87
97	0	27.7	50.6	0	21.42	T-cell	1	1	1	262.01	2.62	1.31	0	6.22	1	9.17	17.47	7.59	19.87	21.31	26.25	3.67	2.82	4.28	8.29	-0.86
98	0	30.48	58.84	1	26.4	DLBCL	0	1	0	172.29	3.04	2.12	0	6.54	1	7.5	5.02	15.73	14.91	22.05	19.7	2.56	1.64	2.3	-2.48	-0.92
99	0	35.21	55.45	1	30.43	DLBCL	1	0	0	158.67	4.24	1.5	1	5.96	1	5.74	10.92	9.88	9.42	17.26	22.53	2.96	3.25	3.02	5.18	0.29
100	0	26.95	32.28	1	23.38	DLBCL	0	0	0	181.88	4.21	1.45	1	6.64	1	13.34	16.61	10.32	11.95	8.14	18.17	1.69	4.5	3.98	3.27	2.82
101	0	25.11	73.31	0	28.17	DLBCL	1	0	0	310.27	3.21	1.36	1	7.87	1	5.15	9.61	2.35	13.27	19.49	15.38	1.45	4.14	2.38	4.47	2.69
102	0	30.93	76.66	1	20.2	Other	1	1	0	390.54	4.58	1.36	1	5.98	0	8.55	12.8	10.83	9.78	12.24	19.13	1.49	1.36	1.54	4.24	-0.13
103	0	33.59	49.43	1	27.82	DLBCL	1	0	0	325.57	3.02	1.72	1	6.39	0	10	14.16	14.97	19.01	22.12	17.11	2.77	2.43	5.08	4.16	-0.34
104	0	31.65	66.39	1	24.71	DLBCL	0	1	0	231.38	5.31	1.58	1	7.42	1	4.45	14.83	15.32	10.02	18.51	12.14	4.3	3.12	0.96	10.38	-1.18
105	0	29.73	63.19	0	27.77	T-cell	0	0	0	303	4.51	1.52	1	6.1	1	13.03	0.4	14.19	20.39	10.56	12.82	2.38	3.58	2.46	-12.63	1.19
106	0	32.73	51.88	0	21.41	DLBCL	0	0	0	364.66	2.66	2.24	1	6.64	1	10.64	5.15	11.89	21.33	34.62	28.78	3.93	3.54	5.09	-5.48	-0.39
107	0	25.28	54.43	1	24.58	DLBCL	1	1	0	196.32	2.47	1.43	0	6.19	0	9.01	11.43	11.03	11.42	20.4	16.52	2.44	4.79	1.84	2.42	2.36
108	0	28.41	69.09	1	20.66	DLBCL	1	1	0	343.29	2.85	2.44	1	5.18	0	4.72	12.92	4.45	10.7	16.08	16.14	3.79	3.77	3.98	8.2	-0.02
109	0	28.95	38.3	1	23.1	DLBCL	1	1	0	312.71	4.19	1.06	1	7.04	0	9.41	10.38	12.63	20.47	18.32	24.81	2.54	3.18	2.83	0.98	0.63
110	0	33.29	66.18	1	18.92	DLBCL	0	0	1	186.46	2.3	1.07	1	7.12	1	9.46	6.46	17.63	25.75	10.01	8.69	2.82	2.28	2.36	-3	-0.54
111	0	27.35	71.14	0	23.85	DLBCL	0	0	0	299.28	3.69	2.74	1	6.08	0	12.63	10.65	12.28	21.69	15.89	17.54	3.24	3.12	2.5	-1.98	-0.13
112	0	35.11	49.44	0	21.52	DLBCL	0	1	0	426.63	3.4	1.5	1	6.65	1	16.11	15.49	12.11	15.37	16.6	9.03	2.23	3.76	3.72	-0.62	1.53
113	0	26.84	73.72	0	21.99	Other	0	1	0	232.44	4.43	2	1	6.77	0	6.24	12.45	10.19	18.54	18.71	29.85	4.15	3.52	3.19	6.21	-0.63
114	0	26.83	65.92	1	26.58	Other	0	1	0	333.42	2.14	0.91	1	6.6	0	8.17	14.2	15.06	25.91	6.44	14.55	3.08	0.74	3.91	6.02	-2.34
115	0	34.99	69.4	1	16.97	DLBCL	0	0	0	230.81	2.76	1.54	1	7.57	1	9.29	14	11.34	11.34	17.66	8.55	2.58	2.46	3.97	4.71	-0.12
116	0	30.93	55.72	0	21.26	Other	1	0	1	326.11	2.3	1.38	1	7.54	0	7.41	10.85	12.74	10.93	23.71	5.65	3.65	1.03	3.82	3.44	-2.62
117	0	31.02	44.89	0	21.28	DLBCL	0	1	0	194.71	4.24	1.46	1	7.19	0	9.78	8.98	12.97	22.35	5.84	17.52	2.77	3.22	5.85	-0.8	0.45
118	0	32.95	52.47	0	25.21	DLBCL	1	1	0	221.17	5.19	2	1	4.46	0	6.44	8.59	6.08	18.85	13.57	17.08	3.05	3.83	2.84	2.15	0.77
119	0	29.12	30.81	1	27.51	DLBCL	0	0	0	279.54	3.78	1.49	1	6.73	0	11.52	10.02	13.97	13.93	21.75	13.27	2.6	0.23	3.04	-1.5	-2.37
120	0	32.91	47.25	0	23.34	Other	1	0	0	353.92	3.99	1.57	0	7.71	1	13.07	13.45	8.73	18.4	10.2	11.43	3.19	4.13	2.98	0.38	0.94
121	0	28.05	64.43	1	22.59	DLBCL	0	1	1	360.9	2.43	1.91	1	5.16	0	10.06	8.07	5.11	12.05	32.36	28.89	3.07	5.57	2.57	-1.99	2.49
122	0	35.77	46.99	1	27.47	T-cell	0	0	1	222.9	4.37	1.58	1	6	0	7.6	14.3	9.27	7.59	16	19.3	1.85	3.66	3.57	6.7	1.8
123	0	33.7	61.16	0	25.37	T-cell	0	1	0	330.43	2.23	2.7	1	6.06	0	8.82	19.81	11.4	11.62	23.28	28.29	4.65	3.84	3.71	10.99	-0.82
124	0	35.92	80.09	1	24.05	DLBCL	1	0	1	317.23	3.12	1.93	1	6.07	0	6.14	10.58	6.64	15.97	16.62	5.5	2.1	3.36	2.34	4.44	1.25
125	0	33	50.61	1	27.47	T-cell	1	0	0	384.37	2.44	1.45	1	6.2	0	8.96	8.62	16.06	18.84	8.79	17.51	2.83	2.99	3.87	-0.35	0.16
126	0	29.5	60.61	0	24.38	T-cell	0	1	0	222.26	2.8	2.03	1	6.29	1	10.53	9.05	10.82	16.34	14.42	22.85	2.06	3.53	3.34	-1.49	1.47
127	0	31.74	39.05	1	22.26	DLBCL	1	1	0	204.1	3.66	2.03	1	5.88	0	11.9	14.26	8.18	19.23	16.17	24.84	3.04	3.31	5.59	2.36	0.26
128	0	31.82	67.59	0	27.86	Other	0	0	0	358.61	4.48	1.43	1	7.44	0	7.3	12.26	5.67	15.46	16.15	14.18	3.4	2.18	2.06	4.96	-1.22
129	0	24.72	67.54	1	25.11	DLBCL	0	0	1	164.13	1.97	1.52	0	6.03	1	6.32	16.48	9.22	18.12	10.85	25.27	3.31	4.26	3.13	10.16	0.95
130	0	27.24	49.26	1	22.1	T-cell	1	0	0	210.22	2.32	2.08	1	6.6	0	13.3	8.75	14.61	14.72	17.57	14.14	3.76	2.06	5.5	-4.56	-1.7
131	0	28.85	45.71	1	20.92	DLBCL	0	1	0	192.17	3.33	1.47	0	6.65	0	10.3	13.32	9.65	15.62	13.59	23.12	2.93	2.52	4.11	3.01	-0.41
132	0	33.8	51.74	1	23.75	DLBCL	0	0	0	282.51	3.04	0.97	1	5.2	0	18.41	8.94	12.4	12.45	8.44	17.84	4.43	4.74	4.16	-9.47	0.31
133	0	30.22	42.41	0	24.9	DLBCL	1	0	0	193.39	3.42	1.49	1	5.95	0	9.84	8.56	9.27	14.55	13.12	15.97	3.86	3.76	2.71	-1.28	-0.1
134	0	26.62	63.05	1	23.21	DLBCL	0	1	0	189.73	2.39	1.23	1	7.13	0	14.58	5.76	4.53	7.87	18	10.68	2.4	1.31	3.05	-8.82	-1.09
135	0	32.43	68.89	0	22.43	T-cell	0	1	1	294.28	2.54	2.12	1	5.53	0	14.76	12.1	8.09	23.23	20.18	17.08	4.49	3.47	2.87	-2.66	-1.03
136	0	29.64	58.16	0	24.26	DLBCL	1	1	0	383.54	2.08	1.97	1	7.21	0	8.9	12.73	9.06	21.83	11.54	21.96	2.98	4.16	2.28	3.83	1.18
137	0	27	36	1	29.27	DLBCL	1	0	1	305.08	3.55	1.7	1	5.94	1	6	11.7	19.64	17.12	19.5	22.91	3.52	3.57	2.67	5.69	0.06
138	0	27.8	75.13	0	25.18	DLBCL	1	0	0	303.32	2.55	0.76	1	6.88	1	10.89	18.48	17.61	8.67	15.13	17.02	2.24	4.78	4.23	7.58	2.54
139	0	35.7	62.31	1	25.72	DLBCL	0	0	1	245.81	3.76	1.3	0	6.27	1	11.82	13.62	12.94	18.26	27.28	13.45	3.97	3.4	3.79	1.8	-0.57
140	0	33.77	59.46	1	23.82	DLBCL	1	0	0	279.66	3.81	1.58	1	6.91	1	11.73	11.57	6.94	18.35	13.68	21.81	1	2.58	3.49	-0.15	1.58
141	0	33.53	38.27	1	25.37	T-cell	0	0	0	228.82	3.32	1.37	1	5.32	1	5.76	10.22	1.89	29.55	17.75	38.31	2.5	4.35	2.66	4.45	1.85
142	0	34.72	55.5	1	24.17	Other	1	0	1	216.6	4.32	1.56	1	5.88	0	7.33	11.26	7.28	19.68	21.08	26.53	2.66	3.55	4.62	3.93	0.89
143	0	25.8	57.3	1	26.25	T-cell	1	1	0	152.39	3.85	0.73	1	5.74	1	5.83	13.73	9.56	14.7	19.38	12.08	1.7	3.63	3.46	7.9	1.93
144	0	31.05	58	0	23.58	Other	0	0	0	229.17	4.44	2.75	1	8.18	0	12.82	13.54	18.87	11.97	18.39	13.39	2.32	2.67	4.3	0.72	0.35
145	0	33.47	63.44	0	25.89	DLBCL	0	1	0	245.61	2.33	2.12	1	7.22	1	5.32	-1.85	6.44	15.26	16.38	17.44	4.56	4.82	1.94	-7.17	0.26
146	0	27.76	47.1	1	24.41	T-cell	0	1	0	326.62	4.09	1.41	1	7.04	0	11.06	2.68	8.03	12.73	11.5	21.63	5.05	5.22	2.15	-8.39	0.17
147	0	32.49	51.22	1	26.36	Other	1	0	1	264.75	3.43	2.46	1	6.62	0	5.21	12.38	9.41	23.03	12.51	14.95	3.19	1.23	2.25	7.17	-1.96
148	0	31.59	48.06	1	20.27	T-cell	0	0	1	236.87	2.99	1.08	1	5.96	0	8.33	15.66	8.99	20.49	26.36	25.52	2.95	2.61	3.29	7.33	-0.34
149	0	34.15	54.16	1	23.03	Other	1	0	1	134.66	4.89	1.79	0	6.7	0	5.29	8.97	17.01	10.68	10.34	14.64	2.11	2.12	3.95	3.67	0.01
150	0	29.63	35.81	1	29.84	DLBCL	0	1	0	110.48	2.37	1.35	1	7.27	0	6.8	11.55	9.36	11.5	10.79	25.86	1.43	2.33	3.43	4.75	0.9
151	0	33.86	67.8	0	29.34	DLBCL	1	0	0	249.78	3.13	2.26	1	7	0	8.58	6.75	12.56	17.17	18.23	12.41	2.8	3.07	3.38	-1.83	0.28
152	0	27.14	62.21	1	31.89	T-cell	0	0	1	220.77	3.29	1.88	1	6.76	1	8.08	8.21	16.08	24.08	6.08	22.22	4.24	2.69	2.69	0.14	-1.55
153	0	32.1	65.49	1	25.56	T-cell	1	1	0	258.47	2.88	2.25	1	6.81	0	15.52	14.82	11.27	14.84	14.65	13.19	2.68	4.9	1.06	-0.7	2.22
154	0	30.14	54.93	1	23.29	Other	1	0	0	198.38	3.91	1.63	0	5.32	1	5.12	11.18	9.36	15.77	22.76	7.03	2.08	3.16	3.59	6.06	1.08
155	0	35.24	60.06	0	26.72	DLBCL	1	0	0	277.41	4.71	0.46	1	5.09	1	12.37	12.44	16.06	5.51	12.87	19.58	2.84	1.9	4.28	0.07	-0.94
156	0	24.63	51.05	0	22.58	DLBCL	1	0	0	169.69	4.19	1.48	0	6.63	0	12.26	8.43	9.51	13.77	18.27	13.81	2.5	2.93	3.33	-3.83	0.43
157	0	25.93	74.86	0	27.24	DLBCL	0	0	0	334.68	1.96	1.61	1	6.53	1	14.25	14.33	8.29	10.56	7.48	12.63	5.33	2.76	3.33	0.08	-2.58
158	0	25.52	42.38	1	21.1	T-cell	0	1	0	340.21	2.31	1.26	1	4.62	0	8.83	10.23	8.46	1.96	19.78	6.42	4.04	2.57	2.08	1.4	-1.47
159	0	26.65	41.05	1	26.42	DLBCL	0	0	1	-4.94	4.06	1.05	0	5.69	0	10.75	13.16	11.89	12.38	13.14	19.74	2.97	3.94	1.11	2.4	0.97
160	0	25.29	55.25	0	19.13	T-cell	1	0	0	234.57	2.17	2.16	1	5.49	0	15.01	10.64	16.15	5.49	12.3	22.05	4.34	4.71	3.78	-4.38	0.37
161	0	28.32	58.69	1	24.2	DLBCL	0	0	1	135.34	3.01	2.04	1	7.77	0	9.68	9.14	9.29	12.09	15.85	16.46	3.09	1.84	5.61	-0.55	-1.26
162	0	27.34	83.78	0	29.47	DLBCL	0	0	1	242.68	2.04	1.01	0	8.18	0	9.1	13.63	10.83	13.87	10.63	13.61	3.37	3.35	4.56	4.53	-0.02
163	0	25.51	68.84	0	18.66	DLBCL	0	0	0	126.05	1.07	0.77	1	5.93	1	9.83	6.77	14.89	15.5	26.29	15.3	2.2	5.05	5.69	-3.06	2.85
164	0	26.12	62.99	1	25.28	Other	1	0	0	57.78	1.3	1.86	1	5.19	0	11.02	15.24	9.61	3.36	17.58	23.24	1.11	4.04	3.38	4.22	2.93
165	0	35.85	46.66	0	22.62	DLBCL	0	0	1	249.63	2.41	1.28	1	6.47	1	11.57	15.46	16.25	18.75	26.21	11.36	3.98	3.53	5.47	3.89	-0.45
166	0	32.7	45.53	1	28.93	DLBCL	0	0	1	276.26	3.75	0.56	1	5.38	0	12.79	8.57	14.28	19.52	16.75	19.87	2.17	4.33	2.72	-4.21	2.17
167	0	28.67	45.42	0	18.55	DLBCL	1	1	0	256.48	3.25	0.75	1	6.57	0	7.9	8.36	13.99	8.48	19.19	15.57	4.55	3.42	5.25	0.46	-1.12
168	0	27.24	65.7	0	19.97	Other	0	1	0	399.69	3.38	1.51	1	4.86	0	8.96	7.58	11.07	12	12.88	24.01	3.15	2.68	5.42	-1.38	-0.47
169	0	28.86	67.5	0	31.2	DLBCL	0	0	0	307.22	3.52	1.97	1	6.54	1	15.45	10.15	8.02	17.05	9.31	23.47	4.3	2.1	3.42	-5.3	-2.2
170	0	29.74	66.88	1	22.75	Other	0	1	0	216.78	3.03	0.73	1	6.31	0	2.58	12.25	11.15	17.57	12.78	16.18	2.26	3.29	5.69	9.67	1.03
171	0	28.61	45.87	0	23.69	Other	0	0	0	169.44	4.23	1.58	1	6.97	1	4.88	11.84	8.11	7.93	7.23	12.77	3.33	1.18	4.52	6.97	-2.14
172	0	28	40.27	1	22.87	Other	1	1	1	205.67	3.24	2.73	1	6.81	1	10.1	8.28	10.98	19.71	15.79	17.32	4.45	3.75	2.79	-1.82	-0.69
173	0	27.02	57.69	1	25.92	DLBCL	0	0	1	209.59	3.26	0.52	0	5.65	1	12.79	3.22	9.97	13.05	27.16	15.75	3.38	0.95	2.73	-9.57	-2.43
174	0	28.5	62.14	0	22.92	DLBCL	0	0	0	285.54	4.74	0.86	1	8.09	1	10.5	13.19	16.35	16.6	13.76	10.44	3.1	2.5	2.59	2.69	-0.6
175	0	29.95	59.13	0	23.38	DLBCL	1	0	0	216.3	2.78	1.09	1	5.83	0	14.11	11.9	12.29	4.83	21.18	12.25	0.82	3.53	3.28	-2.22	2.71
176	0	33.66	65.65	1	21.23	DLBCL	0	1	0	269.68	3.36	0.9	0	6.08	1	8.02	15.2	19.35	21.47	25.41	18.19	2.55	3.01	2.03	7.18	0.46
177	0	29.45	66.22	1	24.67	DLBCL	0	0	0	282.59	3.35	2.48	1	6.74	0	6.76	13.97	9.17	8.16	21.48	19.2	3.22	2.91	3.88	7.2	-0.31
178	0	33.86	71.18	1	25.5	T-cell	1	0	0	260.65	4.45	1.37	1	6.34	1	8.4	7.26	12.33	13.91	18.36	22.16	4.57	4.42	2.15	-1.14	-0.15
179	0	30.56	65.79	0	27.5	T-cell	0	0	1	214.57	4.26	1.42	1	6.86	0	10.71	10.21	10.58	23.94	20.23	21.93	3.98	4.23	3.3	-0.5	0.25
180	0	27.54	38.16	1	25.82	Other	1	0	0	282.69	2	1.59	1	6.95	0	10.7	10.44	11.82	14.61	25.26	15.63	1.97	2.27	3.92	-0.26	0.31
181	0	31.49	48.92	1	25.16	DLBCL	1	0	0	336.47	2.23	-0.06	1	5.67	1	5.44	5.68	9.33	13.67	22.61	12.67	2.75	3.57	3.55	0.24	0.82
182	0	31.44	54.18	0	23.89	T-cell	0	0	0	82.42	3.19	0.99	1	5.61	0	2.7	11.02	20.19	15.98	16.87	13.62	3.53	2.05	3.3	8.33	-1.48
183	0	29.65	77.95	1	28.21	DLBCL	1	0	0	394.5	3.22	2.28	1	4.88	1	10.5	12.74	9.04	16.22	12.62	30.39	3.54	2.18	2.38	2.25	-1.36
184	0	31.89	48.75	1	20.19	Other	0	0	0	179.82	5	2.07	1	5.19	0	14.71	14.5	5.13	19.58	12.73	20.08	1.93	2.6	6.03	-0.22	0.66
185	0	35.19	53.17	0	22.45	DLBCL	0	0	1	134.37	3.76	1.34	1	6.7	0	9.54	11.7	14.22	5.24	16.69	20.63	3.14	2.9	2.93	2.16	-0.24
186	0	30.02	54.17	0	22.66	DLBCL	0	0	0	312.1	3.09	0.99	1	6.04	0	12.94	5.75	12.91	7.2	27.13	22.91	3.87	3.85	2.4	-7.2	-0.02
187	0	27.67	64.87	1	21.65	Other	0	1	0	269.78	3.76	1.25	1	5.86	1	8.85	13.12	17.88	20.34	21.88	12.12	4.25	3.64	3.63	4.27	-0.61
188	0	29.15	53.1	0	24.8	DLBCL	1	0	1	260.77	1.71	1.98	1	6.17	1	6.3	13.61	9.91	16.53	14.9	11.32	2.92	1.95	2.81	7.32	-0.97
189	0	31.31	59.99	0	23.3	Other	1	0	0	296.17	3.48	1.6	1	6.96	0	14.23	13.32	17.73	13.56	16.99	24.22	1.15	4.09	4.22	-0.91	2.94
190	0	35.45	40.81	1	25.95	DLBCL	1	1	1	300.16	3.71	2	1	6.18	1	9.18	5.53	17.14	10.52	10.93	20.44	3.3	5.32	4.4	-3.65	2.02
191	0	32.96	57.84	0	20.78	Other	1	0	1	290.53	1.02	1.02	1	6.7	1	5.76	10.16	7.98	22.39	25.36	22.68	3.12	3.83	4.51	4.4	0.71
192	0	26.69	70.27	1	24.4	DLBCL	0	0	0	254.51	2.19	1.47	1	6.35	0	6.53	12.03	10.3	14.8	15.27	11.61	3.49	5.48	5.93	5.5	1.99
193	0	27.59	63.32	0	28.32	DLBCL	0	0	0	1.85	2.95	2.24	1	6.57	0	14.41	15.17	9.86	25.75	32.1	17.84	4.06	2.45	3.65	0.77	-1.61
194	0	35.5	54.14	1	21.35	Other	1	1	0	302.52	2.14	1.06	0	7.25	0	5.43	7.55	21.8	14.97	9.91	4.29	1.6	2.98	2.29	2.12	1.38
195	0	32.68	66.68	1	22.48	Other	0	1	0	293.09	3.02	0.71	1	5.34	1	5.34	11.67	16.17	11.8	22	16.76	3.61	2.42	3.37	6.33	-1.19
196	0	31.87	66.49	1	24.9	T-cell	0	1	0	197.5	3.07	2.1	1	7.52	0	6.38	20.05	10.12	10.56	12.04	29.25	3.76	2.05	3.68	13.66	-1.72
197	0	30.99	61.46	1	21.98	DLBCL	1	0	0	201.53	1.68	1.59	1	5.08	0	8.62	13.98	12.11	20.02	12.4	21.53	2.55	5.02	2.57	5.36	2.47
198	0	34.37	64.68	1	22.07	Other	1	0	0	287.75	3.1	1.65	1	5.02	0	7.06	12.08	12.95	19.85	12.68	21.56	3.21	1.51	3.42	5.03	-1.71
199	0	24.68	68.87	1	22.39	T-cell	1	0	1	206.7	3.6	0.9	1	7.33	0	14.61	13.85	11.75	10.65	14.12	18.46	3.54	3.13	0.79	-0.76	-0.41
200	0	32.44	48.41	1	23.24	Other	0	1	0	138.43	4.59	1.06	0	5.24	0	10.97	12.36	4.26	21.04	8.77	17.37	4.75	3.09	2.61	1.39	-1.66
201	0	32.84	49.79	1	21.58	Other	1	1	0	137.67	1.62	1.4	1	7.43	0	3.74	11.43	7.83	20.93	14.37	9.69	3.73	2.85	3.44	7.69	-0.88
202	0	34.61	64.26	0	32.83	DLBCL	1	0	0	272.74	2.09	0.96	1	6.57	0	2.67	8.57	3.2	11.68	20.5	16.91	1.71	3.04	1.63	5.9	1.34
203	0	24.16	76.46	1	21.12	DLBCL	1	0	0	267.37	3.63	2.1	1	6.17	0	14.06	5.84	4.83	15.36	11.23	18.34	0.61	3.07	1.8	-8.22	2.46
204	0	35.75	55.51	0	23.31	DLBCL	0	1	0	353.7	5.06	2.35	1	5.81	0	4.17	14.76	14.48	21.66	23.55	20.28	4.22	2.59	2.73	10.59	-1.63
205	0	27.86	44.89	0	29.44	DLBCL	1	1	0	172.79	2.59	1.88	1	7.85	0	2.37	10.69	9.56	19.19	6.49	23.19	3.69	2.25	2.8	8.32	-1.45
206	0	35	70.87	0	24.2	Other	1	0	1	322.92	3.24	1.13	1	5.28	0	8.71	8.75	10.74	20.78	8.19	11.48	0.52	2.33	4.76	0.04	1.81
207	0	26.27	53.1	1	24.33	Other	1	0	0	244.85	2.6	1.72	0	8.11	1	10.7	11.27	16.42	8.83	16.16	19.52	1.65	1.57	4.08	0.57	-0.08
208	0	28.89	52.13	1	18.2	Other	1	1	1	162.48	0.96	0.78	1	5.94	1	4.39	11.39	11.21	12.13	14.93	12.9	4.01	2.31	1.86	7	-1.7
209	0	26.91	29.42	0	26.39	DLBCL	0	1	0	270.82	2.11	1.85	1	7.41	0	10.54	12.68	17.29	14.18	12.62	17.23	2.97	4.54	2.89	2.14	1.57
210	0	31.85	55.23	1	25.53	Other	0	1	0	291.71	3.9	1.68	1	7.37	0	6.77	13.11	11.13	16.92	17.12	19.42	4.16	3.22	3.25	6.34	-0.93
211	0	34.85	63.65	1	24.03	DLBCL	0	0	0	378.86	2.9	1.34	1	5.77	1	9.57	8.2	13.14	14.75	9.69	39.14	0.46	2.5	4.81	-1.37	2.05
212	0	26.81	45.15	0	21.11	DLBCL	0	0	0	161.4	2.68	1.79	1	7.5	0	11.79	7.84	7.47	16.23	15.42	30.7	3.36	2.64	3.55	-3.95	-0.71
213	0	34.28	66.92	1	22.49	Other	0	0	0	117.3	2.94	1.22	1	6.86	0	11.47	9.1	8.45	16.13	16.94	15.98	2.15	3.85	2.64	-2.37	1.7
214	0	26.78	44.71	1	23.82	DLBCL	1	0	1	321.64	2.62	1.62	0	6.69	0	7.77	7.77	15.02	19.21	8.39	20.53	3.69	1.75	5.7	0	-1.94
215	0	35.52	49.43	1	27.04	DLBCL	0	0	0	205.19	1.49	2.72	1	6.56	0	9.58	13.39	12.08	17.63	18.15	24.82	1.59	3.39	3.18	3.81	1.8
216	0	24.12	45.37	1	24.91	DLBCL	0	1	0	260.51	1.83	2.4	1	4.09	1	10.95	7.26	14.53	11.54	19.94	20.64	3.05	2.6	2.51	-3.69	-0.46
217	0	33.56	46.02	1	17.57	T-cell	0	1	0	222.44	2.79	1.51	1	6.14	0	14.04	9.94	16.19	19.67	23.11	15.98	2.59	3.81	3.99	-4.1	1.22
218	0	26.08	39.16	0	19.27	DLBCL	0	0	1	258.37	2.71	1.22	1	4.78	0	9.61	6.1	15.96	18.59	6.43	18.9	3.25	3.6	3.4	-3.51	0.35
219	0	27.94	52.28	0	22.32	DLBCL	0	1	1	146.24	1.48	1.46	0	5.87	0	15.16	1.55	10.58	19.59	18.66	14.88	4.55	5	4.02	-13.62	0.45
220	0	29.66	51.46	0	27.21	DLBCL	0	0	0	484.2	3.73	1.16	1	6	0	6.61	11.4	16.42	11.83	21.57	17.63	4.53	4.16	3.89	4.79	-0.37
221	0	26.76	52.66	0	18.95	DLBCL	1	0	0	221.32	3.93	1.37	1	4.61	1	12.51	16.05	15.66	6.42	17.71	17.6	2.06	2.62	4.09	3.55	0.56
222	0	30.62	58.35	1	23.81	Other	1	0	0	226.79	4.01	0.93	1	6.53	0	10.83	9.67	10.22	18.16	22.47	13.74	2.02	4.38	4.67	-1.16	2.36
223	0	25.17	36.82	0	22.89	Other	0	0	0	166.91	3.21	1.62	0	6.13	0	16.55	12.03	5.85	12.05	19.22	9.29	2.43	2.84	1.72	-4.52	0.41
224	0	26.22	61.64	0	23.25	Other	0	0	1	254.4	4.18	1.71	1	6.32	0	8.43	12.75	8.64	7.86	4.24	14.97	0.74	5.62	4.12	4.32	4.88
225	0	24.45	62.75	0	26.9	DLBCL	0	1	1	284.11	2.71	0.85	0	4.99	1	4.14	11.12	14.63	11.97	23.24	7.45	4.78	3.07	2.09	6.98	-1.71
226	0	26.43	54.22	1	27.39	Other	1	1	0	272.54	1.82	1.59	1	5.04	1	10.43	4.26	11.96	19.55	15.27	16.32	4.93	-0.19	2.76	-6.17	-5.12
227	0	32.35	62.69	1	24.43	DLBCL	1	0	1	230.75	2.16	1.52	1	7.73	0	7.06	11.32	7.6	19.19	11.35	20.47	3.7	4.16	3.65	4.26	0.46
228	0	33.72	55.23	0	18.67	DLBCL	1	0	1	178.41	5.34	1.59	1	7.6	1	11.47	11.8	15.47	22.22	14.49	32.43	3.37	4.16	4.02	0.33	0.78
229	0	32.04	76.93	1	26.88	T-cell	0	0	0	282.11	2.62	1.7	1	7.58	1	4.53	10.18	11.95	18.79	11.13	12.1	2.46	4.66	4.73	5.65	2.2
230	0	30.12	68.49	1	27.52	Other	0	0	0	225.23	1.99	1.73	1	7.25	0	8.43	9.14	11.21	14.13	21.41	21.32	2.08	3.71	3.81	0.71	1.63
231	0	35.59	65.53	0	21.48	Other	0	0	0	140.47	3.08	2.08	1	7.58	0	8.79	9.76	14.21	17.82	14.4	8.71	2.67	2.86	3.56	0.96	0.18
232	0	29.89	40.53	1	21.42	DLBCL	0	0	0	175.74	4.17	2.23	1	7.82	0	11.04	5.61	9.29	14.49	22.97	23.7	2.77	3.01	3.76	-5.42	0.24
233	0	27.2	56.33	0	28.35	DLBCL	1	1	1	209.93	3.58	2	0	4.78	0	12.02	8.42	10.58	8.25	7.79	12.46	3.35	4.78	5.17	-3.6	1.43
234	0	27.23	64.32	1	21.41	DLBCL	0	0	1	206.01	3.14	1.46	0	5.19	1	7.83	15.07	10.56	21.46	19.61	18.88	2.78	1.42	2.81	7.23	-1.36
235	0	28.95	67.24	0	27.15	DLBCL	1	0	1	24.85	3.96	1.27	1	6.95	0	7.8	7.99	13.88	13.23	22.08	11.67	3.91	3.23	4.27	0.19	-0.68
236	0	32.95	55.72	0	25.18	DLBCL	0	0	0	285.35	3.16	1.67	1	7.01	0	7.73	12.4	13.09	24.37	10.36	13.31	3.01	4.03	2.54	4.67	1.02
237	0	33.13	79.46	1	26.44	T-cell	0	0	1	258.62	1.95	1.75	1	6.47	0	10.93	8.46	5.06	20.4	7.11	12.8	1.81	3.68	4.59	-2.48	1.86
238	0	35.6	61.79	0	24.24	T-cell	1	0	0	204.65	2.28	1.43	1	6.56	0	10.72	11.49	13.09	8.08	19.39	7.07	3.11	2.65	3.02	0.76	-0.46
239	0	29.44	49.48	1	26.29	DLBCL	0	1	0	268.09	3.83	2.36	1	7.1	1	7.31	11.34	14.31	18.35	-1.68	12.74	1.91	4.65	2.57	4.04	2.74
240	0	34.06	49.07	0	18.82	DLBCL	0	1	0	253.21	1.75	1.46	1	5.18	0	8.22	9.53	8.49	15.64	22.68	10.41	2.76	1.41	1.79	1.31	-1.35
241	0	31.62	62.78	1	21.22	DLBCL	0	0	0	222.07	2.62	1.87	1	5.96	0	11.85	10.42	18.15	15.48	17.58	13.45	3.58	3.18	3.57	-1.43	-0.39
242	0	30.64	66.06	1	21.35	DLBCL	1	1	0	224.75	3.78	1.65	1	5.64	0	6.96	9.82	9.67	11.56	16.73	11.68	3.32	3.13	5.18	2.86	-0.19
243	0	30.93	63.29	1	22.16	DLBCL	0	1	0	211.55	2.51	1.41	1	7.28	0	5.6	10.42	9.78	16.15	17.14	19.8	2.87	3.32	4.19	4.82	0.45
244	0	28.59	54.81	1	23.83	T-cell	0	0	0	274.66	4.26	1.08	1	6.11	0	10.41	1.26	7.18	24.57	16.94	19.37	3.1	4.34	4.71	-9.15	1.23
245	0	31.06	69.42	0	25.44	Other	1	0	0	235.66	2.44	1.25	0	6.69	1	6.39	17.83	9.18	11.28	17.2	13.81	4.22	1.69	4.21	11.44	-2.53
246	0	31.25	39.97	1	25.95	Other	0	0	0	306.79	2.33	2.15	1	6.19	0	9.33	6.26	14.24	8.37	22.52	25.96	2.4	3.41	3.59	-3.07	1.01
247	0	31.67	50.01	0	19.63	DLBCL	1	0	0	235.7	4.44	0.67	0	6.86	0	8.53	12.65	11.24	14.23	15.72	10.81	3.2	3.89	3.98	4.12	0.7
248	0	32.32	58.67	1	24.45	DLBCL	0	0	1	211.45	1.72	1.61	1	8.17	0	2.92	4.54	-0.15	19.41	18.99	7.61	3.18	3	2.17	1.62	-0.18
249	0	31.42	66.63	1	22.29	T-cell	1	0	0	288.75	0.56	1.59	1	6.64	1	9.37	5.06	10.25	16.02	13.69	11.8	3.31	4.1	3.69	-4.31	0.79
250	0	24.47	62.18	1	21.23	DLBCL	1	0	1	238.14	2.26	0.53	1	5.07	1	12.21	10.58	6.94	16.03	13.4	17.18	2.25	1.76	4.81	-1.63	-0.48
251	0	35.88	44.73	1	28.21	Other	1	0	0	205.75	3.05	1.01	1	5.16	1	4.09	10.94	13.63	18.27	15.65	25.15	0.85	2.75	2.94	6.85	1.9
252	0	28.89	69.58	1	23.04	DLBCL	1	0	0	178.21	3.14	1.9	0	5.29	0	5.13	10.88	15.23	14.55	21.82	17.29	2	5.45	4.42	5.76	3.45
253	0	29.13	74.36	0	24.48	T-cell	1	0	0	335.03	4	1.59	1	7.09	0	6.56	7.13	11.04	16.27	13.21	17.79	1.85	1.72	4.61	0.57	-0.13
254	0	34.32	77.34	1	21.51	DLBCL	0	0	0	308.81	3.07	2.01	1	6.13	0	6.23	4.86	12.83	13.45	20.64	14.88	2.18	4.8	4.49	-1.37	2.62
255	0	30.37	60.8	0	25.8	DLBCL	1	0	0	259.99	1.99	1.19	1	5.91	0	6.15	10.51	4.14	20.55	23.94	26.58	5.18	2.35	5.57	4.36	-2.83
256	0	28.35	81.6	1	22.51	DLBCL	1	0	1	181.67	2.7	1.76	1	6.03	1	7.63	11.33	12.45	24.94	18.83	17.76	2.53	2.02	4.22	3.7	-0.51
257	0	34.22	64.3	0	21.89	Other	1	0	0	431.49	2.11	1.4	1	6.78	0	12.61	8.94	8.54	-0.22	23.95	23.75	3.44	2.64	4.26	-3.67	-0.79
258	0	28.25	61.11	0	21.92	T-cell	0	0	0	372.74	2.41	0.9	1	6.28	1	9.35	7.31	15.78	14.93	18.34	19.64	2.89	1.51	3.59	-2.04	-1.38
259	0	25.38	57.67	0	26.42	Other	0	0	1	342.07	3.85	0.7	1	6.94	0	5.54	14	14.15	20.75	15.21	19.14	3.41	1.88	2.02	8.46	-1.53
260	0	30.96	48.72	0	28.78	Other	0	0	0	284.32	3.05	1.82	1	6.71	1	9.68	7.62	11.2	11.08	20.84	31.96	4.59	2.46	2.23	-2.06	-2.13
